# Supplementary material for: Expedient Synthesis of Alkyl and Aryl Thioethers Using Xanthates as Thiol-Free Reagents
Source: Molecules. 2024 May 24;29(11):2485. doi: 10.3390/molecules29112485 (PMC11174007; doi:10.3390/molecules29112485)
Supplement: Supplementary file 1 [file molecules-29-02485-s001.zip]

Archive with 1 entries (1 files):
- molecules-3004043-supplementary.pdf
